# Supplementary material for: Quality assessment and control of tissue specific RNA-seq libraries of Drosophila transgenic RNAi models
Source: Front Genet. 2014 Mar 5;5:43. doi: 10.3389/fgene.2014.00043 (PMC3942661; doi:10.3389/fgene.2014.00043)
Supplement: Supplementary file 1 [file DataSheet1.XLS]

## Sheet: Sheet1
		Supplementary Table 1 | Manuals, Instruments, Reagents and Software to generate mRNA-seq libraries and for data pre-processing stage
Manuals, Instruments, Reagents and Software used for following samples						Manuals, Instruments, Reagents and Software used for following samples
	Control-1, 2, 3; C24-1, 2, 3, 4; C24X7-1; N4-1, 2, 3						Control-4, 5, 6; C24-5, 6, 7; C24X7-1,2,3
	1. Library construction						1. Library construction
		Manual	TruSeq RNA Sample Preparation Guide Rev. A					Manual	TruSeq RNA Sample Preparation V2 Guide Rev. A
		Kit	TruSeq RNA Sample Preparation Kit					Kit	TruSeq RNA Sample Preparation V2 Kit
	2. Sequence analysis						2. Sequence analysis
	2-1. Cluster formation						2-1. Cluster formation
		Manual	cBot Use Guide	Rev. F				Manuals	cBot Use Guide	Rev. J
			TruSeq PE Cluster Kit v3 Reagent Preparation Guide	Rev. B					TruSeq PE Cluster Kit v3 Reagent Preparation Guide	Rev. B
		Instrument	cBot					Instrument	cBot
		Reagents	TruSeq PE Cluster Kit v3 - cBot - HS					Reagents	TruSeq PE Cluster Kit v3 - cBot - HS
	2-2. Sequence analysis						2-2. Sequence analysis
		Manual	HiSeq 2000 Users Guide	Rev. H				Manuals	HiSeq 2000 Users Guide	Rev. M
			TruSeq SBS Kit v3 (200 cycles) Reagent Preparation Guide	Rev. B					TruSeq SBS Kit v3 (200 cycles) Reagent Preparation Guide	Rev. B
		Instruments	HiSeq 2000					Instruments	HiSeq 2000
		Reagents	TruSeq SBS Kit v3 - HS					Reagents	TruSeq SBS Kit v3 - HS
	2-3. Read length		100 bases				2-3. Read length		100 bases
	2-4. Read method		Pair end				2-4. Read method		Pair end
	2-5. Data processing						2-5. Data processing
		Manual	CASAVA v1.8 User Guide	Rev. B				Manual	CASAVA v1.8 User Guide	Rev. D
		Softwares	HiSeq Control Software HCS	v 1.4.8				Softwares	HiSeq Control Software HCS	v 1.5.15.1
			Real Time Analysis (RTA)	v 1.12.4					Real Time Analysis (RTA)	v 1.13.48
			Consensus Assessment of Sequence and Variation (CASAVA)	v 1.8.1					Consensus Assessment of Sequence and Variation (CASAVA)	v 1.8.2
		Description of the Kit Set used per sample
		Sequence	TruSeq RNA sample
		File name	Preparation kit Set
		WT_1	Set-B
		WT_2	Set-A
		C24_1	Set-A
		C24_2	Set-B
		C24_3	Set-B
		WT_3	Set-B
		C24_4	Set-A
		C24X7_1	Set-A
		C24X7_2	Set-B
		C24X7_3	Set-B
		C24X7_4	Set-A
		WT_4	Set-B
		WT_5	Set-A
		WT_6	Set-A
		C24_5	Set-B
		C24_6	Set-B
		C24_7	Set-A
