# Supplementary material for: Quality assessment and control of tissue specific RNA-seq libraries of Drosophila transgenic RNAi models
Source: Front Genet. 2014 Mar 5;5:43. doi: 10.3389/fgene.2014.00043 (PMC3942661; doi:10.3389/fgene.2014.00043)
Supplement: Supplementary file 2 [file DataSheet2.XLS]

## Sheet: Sheet4
		55433156
	TH		BWA	TH	BWA	TH	BWA	TH	BWA	TH	BWA	TH	BWA	TH	BWA	TH	BWA	TH	BWA
	C24_5		C24_5	C24_6	C24_6	C24_7	C24_7	X7C24_A	X7C24_A	X7C24_B	X7C24B	X7C24_C	X7C24_C	WT_4	WT_4	WT_5	WT_5	WT_6	WT_6
QC-passed reads + QC-failed reads	52951500	2481656	55349767	58760536	61144588	58374666	58174035	48141506	48838472	63216675	63886359	80158361	80709152	77278683	80575872	51502773	51918205	73368186	74041890
duplicates	0		0	0	0	0	0	0	0	0	0	0	0	0	0	0		0	0
mapped (%)	1	0.955232	47695138 (86.17%)	58760536 (100.00%)	52348012 (85.61%)	58374666 (100.00%)	52335639 (89.96%)	48141506 (100.00%)	44357400 (90.82%)	63216675 (100.00%)	58112469 (90.96%)	80158361 (100.00%)	73372136 + 0 mapped (90.91%:nan%)	77278683 + 0 mapped (100.00%:nan%)	69260264 (85.96%)	51502773 (100.00%)	46613949 (89.78%)	73368186 (100.00%)	66454422 (89.75%)
paired in sequencing	52951500		55349767	58760536	61144588	58374666	58174035	48141506	48838472	63216675	63886359	80158361	80709152 + 0 paired in sequencing	77278683 + 0 paired in sequencing	80575872	51502773	51918205	73368186	74041890
read1	26236132		27675000	29084099	30572514	29148154	29087080	24100124	24419569 + 0 read1	31639627	31943430	40101910	40354824 + 0 read1	38286087 + 0 read1	40288012	25723534	25959202	36633939	37021061
read2	26715368		27674767	29676437	30572074	29226512	29086955	24041382	24418903 + 0 read2	31577048	31942929	40056451	40354328 + 0 read2	38992596 + 0 read2	40287860	25779239	25959003	36734247	37020829
properly paired	33068548 (62.45%)		44742492 (80.84%)	40408462(68.77%)	49298786 (80.63%)	36638540 (62.76%)	49170968 (84.52%)	31239708(64.89%)	41704035 + 0 properly paired (85.39%:nan%)	39398494 (62.32%)	54603625 (85.47%)	54230180 (67.65%)	69039352 + 0 properly paired (85.54%:nan%)	45374504 + 0 properly paired (58.72%:nan%)	64608692 (80.18%)	34296806 (66.59%)	43998351 (84.75%)	47723434 (65.05%)	62451611 (84.35%)
with itself and mate mapped	49586818		46099483 + 0 with itself and mate mapped	54940490	50520248	55027930	50836547	46289874	43193775 + 0 with itself and mate mapped	60786248	56598396	77247270	71510300 + 0 with itself and mate mapped	72012600 + 0 with itself and mate mapped	66760508	49516166	45365351	70670470	64636316
singletons	3364682 (6.35%)		1595655 (2.88%)	3820046 (6.50%)	1827764 (2.99%)	3346736 (5.73%)	1499092 (2.58%)	1851632 (3.85%)	1163625 + 0 singletons (2.38%:nan%)	2430427 (3.84%)	1514073 (2.37%)	2911091 (3.63%)	1861836 + 0 singletons (2.31%:nan%)	5266083 + 0 singletons (6.81%:nan%)	2499756 (3.10%)	1986607 (3.86%)	1248598 (2.40%)	2697716 (3.68%)	1818106 (2.46%)
with mate mapped to a different chr	1753358		127274	2477370	118920	2206658	149456	1885056	280103 + 0 with mate mapped to a different chr	2539626	374201	2555358	376134 + 0 with mate mapped to a different chr	2320298 + 0 with mate mapped to a different chr	174318	1864226	123370	1825526	161784
with mate mapped to a different chr (mapQ>=5)	1753358 + 0 with mate mapped to a different chr (mapQ>=5)		99322 + 0 with mate mapped to a different chr (mapQ>=5)	2477370 + 0 with mate mapped to a different chr (mapQ>=5)	87053	2206658 + 0 with mate mapped to a different chr (mapQ>=5)	114637 + 0 with mate mapped to a different chr (mapQ>=5)	1885056 + 0 with mate mapped to a different chr (mapQ>=5)	230228 + 0 with mate mapped to a different chr (mapQ>=5)	2539626 + 0 with mate mapped to a different chr (mapQ>=5)	309681	2555358 + 0 with mate mapped to a different chr (mapQ>=5)	316967 + 0 with mate mapped to a different chr (mapQ>=5)	2320298 + 0 with mate mapped to a different chr (mapQ>=5)	135281	1864226 + 0 with mate mapped to a different chr (mapQ>=5)	93577	1825526 + 0 with mate mapped to a different chr (mapQ>=5)	128100 + 0 with mate mapped to a different chr (mapQ>=5)
reads mapped to genes

## Sheet: Sheet1
Supplementary Table 2| Summary statistics of TopHat and of BWA alignments for mRNA-seq libraries from 2nd and 3rd sequencing batch that qualified for gene analysis *
	TH	BWA	TH	BWA	TH	BWA	TH	BWA	TH	BWA	TH	BWA	TH	BWA	TH	BWA	TH	BWA
	C24_5	C24_5	C24_6	C24_6	C24_7	C24_7	X7C24_1	X7C24_1	X7C24_2	X7C24_2	X7C24_3	X7C24_3	WT_4	WT_4	WT_5	WT_5	WT_6	WT_6
QC-passed reads + QC-failed reads	55349767	55349767	61144588	61144588	58174035	58174035	48838472	48838472	63886359	63886359	80709152	80709152	80575872	80575872	51918205	51918205	74041890	74041890
mapped (%)	0.94	0.8617	0.94	0.86	0.93	0.9	0.96	0.91	0.96	0.91	0.96	0.92	0.93	0.86	0.96	0.9	0.96	66454422 (89.75%)
properly paired	33068548 (62.45%)	44742492 (80.84%)	40408462(68.77%)	49298786 (80.63%)	36638540 (62.76%)	49170968 (84.52%)	31239708(64.89%)	41704035 (85.39%)	39398494 (62.32%)	54603625 (85.47%)	54230180 (67.65%)	69039352 (85.54%)	45374504 (58.72%)	64608692 (80.18%)	34296806 (66.59%)	43998351 (84.75%)	47723434 (65.05%)	62451611 (84.35%)
reads mapped to genes (millions)	22.88	36.87	25.19	40.47	23.92	39.95	19.83	33.6	25.9	43.81	33.77	56.7	33.84	53.95	21.82	36.52	32.1	53.4
*-statistics were obtained using samtools flagstat funtion over bam files after duplicate removal
