# Supplementary material for: Quality assessment and control of tissue specific RNA-seq libraries of Drosophila transgenic RNAi models
Source: Front Genet. 2014 Mar 5;5:43. doi: 10.3389/fgene.2014.00043 (PMC3942661; doi:10.3389/fgene.2014.00043)
Supplement: Supplementary file 4 [file DataSheet4.XLSX]

## Sheet: Sheet1
	Supplementary Figure 2- Raw and normalized reads obtained for marrker genes for all the sequenced libraries
	Raw reads
	Full	Gene Length	WT_1	WT_2	WT_3	WT_4	WT_5	WT_6	C24_1	C24_2	C24_3	C24_4	C24_5	C24_6	C24_7	X7C24_1	X7C24_2	X7C24_3	X7C24_4
	Pen	3189	10269	2727	6441	11813	8008	12104	1968	9378	4065	6971	6890	8577	8038	6179	8410	10438	6985
	Smn	876	2282	3774	2311	1777	1251	1642	3084	1728	1255	1586	990	1456	1070	478	608	803	803
	Usp7	6200	5027	443	7543	16391	10257	15855	181	11404	4849	9989	11169	10721	11794	9514	12780	17178	7841
	elav	10763	4741	580	27234	57080	42396	53535	185	44202	19922	37140	45882	44872	45268	41889	53724	62638	27309
	Gal4	2645	1433	211	6383	23360	15339	23731	46	12812	2825	11056	8329	13617	17569	15796	22721	29143	8205
	repo	3408	1083	175	2228	4099	2675	3931	114	3368	1498	3185	2755	3063	3107	2503	2937	3919	2875
		WT_1	WT_2	WT_3	WT_4	WT_5	WT_6	C24_1	C24_2	C24_3	C24_4	C24_5	C24_6	C24_7	X7C24_1	X7C24_2	X7C24_3	X7C24_4
	Library size	44236043	29846998	52460487	81270138	52363282	74629612	27810807	60613203	36180580	57439613	55794063	61738181	58691425	49156293	64287643	81135323	50575470
	lib size per million	44.236	29.847	52.4605	81.2701	52.3633	74.6296	27.8108	60.6132	36.1806	57.4396	55.7941	61.7382	58.6914	49.1563	64.2876	81.1353	50.5755
	Total size/million	938.229
	RPK	WT_1	WT_2	WT_3	WT_4	WT_5	WT_6	C24_1	C24_2	C24_3	C24_4	C24_5	C24_6	C24_7	X7C24_1	X7C24_2	X7C24_3	X7C24_4
	Pen	3220.13	855.127	2019.76	3704.3	2511.13	3795.55	617.121	2940.73	1274.69	2185.95	2160.55	2689.56	2520.54	1937.6	2637.19	3273.13	2190.34
	Smn	2605.02	4308.22	2638.13	2028.54	1428.08	1874.43	3520.55	1972.6	1432.65	1810.5	1130.14	1662.1	1221.46	545.662	694.064	916.667	916.667
	Usp7	810.806	71.4516	1216.61	2643.71	1654.35	2557.26	29.1935	1839.35	782.097	1611.13	1801.45	1729.19	1902.26	1534.52	2061.29	2770.65	1264.68
	elav	440.491	53.8883	2530.34	5303.35	3939.05	4973.98	17.1885	4106.85	1850.97	3450.71	4262.94	4169.1	4205.89	3891.94	4991.55	5819.75	2537.3
	Gal4	541.777	79.7732	2413.23	8831.76	5799.24	8972.02	17.3913	4843.86	1068.05	4179.96	3148.96	5148.2	6642.34	5972.02	8590.17	11018.1	3102.08
	repo	317.782	51.3498	653.756	1202.76	784.918	1153.46	33.4507	988.263	439.554	934.566	808.392	898.768	911.678	734.448	861.796	1149.94	843.603
	RPKM	WT_1	WT_2	WT_3	WT_4	WT_5	WT_6	C24_1	C24_2	C24_3	C24_4	C24_5	C24_6	C24_7	X7C24_1	X7C24_2	X7C24_3	X7C24_4
	Pen	72.7943	28.6504	38.5005	45.58	47.956	50.8585	22.19	48.5164	35.2314	38.0565	38.7237	43.5639	42.9456	39.4171	41.0217	40.3416	43.3084
	Smn	58.8891	144.343	50.2879	24.9604	27.2726	25.1164	126.589	32.5441	39.5972	31.5201	20.2555	26.9218	20.8116	11.1006	10.7962	11.298	18.1247
	Usp7	18.3291	2.39393	23.191	32.5299	31.5938	34.266	1.04972	30.3458	21.6165	28.0491	32.2875	28.0085	32.4112	31.2171	32.0636	34.1484	25.0057
	elav	9.95773	1.80549	48.2332	65.2559	75.2254	66.6489	0.618052	67.755	51.1592	60.0755	76.4049	67.5287	71.6611	79.1749	77.6439	71.729	50.1687
	Gal4	12.2474	2.67274	46.001	108.672	110.75	120.221	0.625343	79.9142	29.5201	72.7714	56.439	83.3877	113.174	121.491	133.621	135.8	61.3357
	repo	7.18377	1.72043	12.4619	14.7995	14.9899	15.4558	1.2028	16.3044	12.1489	16.2704	14.4889	14.5577	15.5334	14.9411	13.4053	14.1731	16.6801
