# Supplementary material for: Quality assessment and control of tissue specific RNA-seq libraries of Drosophila transgenic RNAi models
Source: Front Genet. 2014 Mar 5;5:43. doi: 10.3389/fgene.2014.00043 (PMC3942661; doi:10.3389/fgene.2014.00043)
Supplement: Supplementary file 5 [file DataSheet5.XLSX]

## Sheet: Full
	Supplementary Figure 3 - Normalized expression values obtained for genes that are highly expressed in ID and not to low expressed in CNS according to www.flybase .org
	gene_id	WT_1	WT_2	WT_3	WT_4	WT_5	WT_6	C24_1	C24_2	C24_3	C24_4	C24_5	C24_6	C24_7	C24X7_A	C24X7_B	C24X7_C	C24X7_D
	Ag5r2	1.935	166.809	2.64366	6.39451	595.107	5.23474	5784.5	6.26971	5.82161	4.18956	3.81206	6.80635	2.6439	1.05742	2.40787	1.83133	7.42144
	Amy-d	0	2.60639	0.88122	4.47616	229.098	1.96303	0	1.56743	2.9108	3.35165	1.90603	1.51252	1.7626	1.05742	0	0.610443	3.71072
	Amy-p	3.87001	0	9.69342	7.03396	48.3752	8.50645	10.0425	11.7557	7.27701	5.86538	4.76508	8.31888	4.4065	11.6316	15.2498	13.4298	10.2045
	Amyrel	6.77252	10.4256	240.573	41.5643	48.3752	35.3345	6.69503	112.855	211.033	117.308	48.6038	68.8198	51.1154	134.292	106.749	108.659	116.888
	And	0	0	0	0	0	0	0	0	0	0	0	0	0	0	0	0	0
	Arp53D	4.83751	0	0.88122	0	0	0	0	0	0	5.86538	1.90603	0	0.881299	2.11483	0	0	0
	Atg8b	1.935	2.60639	0.88122	0	0	0.654342	0	0	0	0	0	0	0.881299	1.05742	0	0	0
	boly	0	0	1.76244	6.39451	6.38918	8.50645	3.34751	3.91857	1.4554	5.86538	3.81206	4.53757	12.3382	3.17225	8.02622	7.32532	0
	cad	1.935	0	4.4061	7.67341	19.1675	3.92605	3.34751	4.70229	1.4554	6.70329	3.81206	5.29383	5.2878	5.28708	6.42098	6.71488	7.42144
	c-cup	1.935	0	5.28732	8.31286	4.5637	4.5804	0	0	0	5.02747	0.953015	0.756262	2.6439	0	1.60524	1.22089	0
	Cdlc2	1.935	0	3.52488	5.75506	5.47644	5.23474	0	5.486	7.27701	8.37912	6.67111	9.8314	7.0504	14.8038	10.4341	8.54621	7.42144
	CG13597	0.967502	0	9.69342	5.75506	3.65096	5.23474	0	3.91857	4.3662	7.5412	8.57714	6.80635	3.5252	3.17225	4.81573	5.49399	4.6384
	CG14101	0	0	0	0	0	0	0	0	0	0	0	0	0	0	0	0	0
	CG31025	13.545	2.60639	0.88122	0	0	0.654342	0	1.56743	0	6.70329	0.953015	1.51252	4.4065	1.05742	0	3.05222	0
	CG32703	4.83751	0	1.76244	1.91835	1.82548	1.96303	10.0425	0.783714	4.3662	4.18956	3.81206	3.78131	5.2878	0	1.60524	1.83133	0.92768
	CG42448	0	0	2.64366	0.639451	0.91274	0.654342	0	1.56743	1.4554	2.51373	0	0	3.5252	1.05742	0.802622	1.83133	0.92768
	CG5389	1.935	5.21278	0.88122	3.19725	1.82548	2.61737	0	1.56743	0	4.18956	4.76508	1.51252	5.2878	1.05742	0	0.610443	0.92768
	CG5932	0	23.4575	4.4061	12.1496	52.9389	8.50645	5941.84	9.40457	8.73241	5.02747	16.2013	7.56262	10.5756	7.40191	10.4341	6.71488	10.2045
	CG5932	0	23.4575	4.4061	12.1496	52.9389	8.50645	5941.84	9.40457	8.73241	5.02747	16.2013	7.56262	10.5756	7.40191	10.4341	6.71488	10.2045
	CG9906	0	0	0	0.639451	3.65096	1.96303	0	0.783714	0	1.67582	0	0.756262	1.7626	0	1.60524	0.610443	0
	Cht12	3.87001	0	0.88122	0.639451	0	1.30868	0	0	0	1.67582	0	1.51252	0.881299	1.05742	0.802622	1.83133	0
	Cht4	3.87001	5.21278	0	0.639451	1.82548	0	3.34751	0.783714	0	0.837912	0	0	0	0	0	0	0.92768
	Cht9	0.967502	0	0.88122	0	0	0	0	0.783714	0	1.67582	0.953015	0	0	0	0	1.83133	0
	cona	11.61	0	5.28732	3.83671	2.73822	5.23474	0	0	2.9108	1.67582	3.81206	2.26878	1.7626	3.17225	1.60524	1.83133	0.92768
	Crtp	2.90251	2.60639	0	0.639451	0.91274	1.96303	0	0	0	0.837912	0	0.756262	5.2878	1.05742	1.60524	0.610443	0.92768
	Cyt-c-d	7.74002	15.6383	0.88122	1.2789	1.82548	1.96303	13.3901	2.35114	4.3662	5.86538	2.85905	3.78131	3.5252	1.05742	2.40787	4.88355	8.34912
	Dic2	8.70752	0	2.64366	0	0	0.654342	0	0	0	4.18956	0	0	1.7626	1.05742	1.60524	0	0
	dj	16.4475	0	1.76244	1.2789	0.91274	1.96303	0	4.70229	4.3662	18.4341	4.76508	0.756262	6.1691	3.17225	2.40787	1.83133	0
	djl	11.61	0	4.4061	6.39451	1.82548	3.27171	3.34751	13.3231	11.6432	31.8406	27.6374	13.6127	23.7951	6.34449	3.21049	8.54621	6.49376
	Dpy-30L2	5.80501	0	1.76244	0	0	0.654342	0	0	0	0.837912	0	0	1.7626	0	0	0	0
	eIF4E-3	6.77252	23.4575	14.0995	5.11561	5.47644	7.85211	50.2127	9.40457	4.3662	9.21703	5.71809	6.80635	4.4065	2.11483	0	4.2731	4.6384
	eIF4E-4	4.83751	2.60639	0.88122	1.2789	0	1.96303	0	0	0	4.18956	0.953015	1.51252	1.7626	3.17225	0.802622	0.610443	1.85536
	eIF4E-5	4.83751	0	3.52488	2.5578	6.38918	5.23474	0	3.13486	14.554	10.8929	3.81206	11.3439	8.81299	2.11483	0	0.610443	0
	eIF4E-7	2.90251	0	0.88122	1.2789	0.91274	1.30868	0	2.35114	1.4554	5.86538	4.76508	1.51252	5.2878	2.11483	4.01311	0.610443	0.92768
	Eig71Eb	79.3352	0	0	1.91835	0.91274	0.654342	160.681	0	0	0.837912	0	0.756262	0	0	0	1.83133	0
	Eig71Ed	157.703	0	0.88122	0	0.91274	0	63.6028	0.783714	1.4554	0.837912	0.953015	0.756262	2.6439	1.05742	0.802622	1.22089	0
	Eig71Ef	149.963	0	0	0.639451	0	0	100.425	1.56743	0	0.837912	0.953015	0	0	1.05742	0	0.610443	0
	fan	18.3825	15.6383	9.69342	4.47616	6.38918	3.92605	10.0425	3.91857	8.73241	3.35165	5.71809	4.53757	7.0504	10.5742	7.2236	9.76709	9.2768
	fig	2.90251	2.60639	1.76244	3.83671	0.91274	0	3.34751	1.56743	4.3662	2.51373	2.85905	2.26878	5.2878	1.05742	3.21049	4.88355	1.85536
	FucTD	0.967502	0	0.88122	0.639451	0	0	0	0	0	0.837912	0	0.756262	0.881299	0	0.802622	0	0
	fzo	2.90251	2.60639	3.52488	13.4285	9.1274	9.81514	6.69503	3.91857	4.3662	9.21703	4.76508	7.56262	5.2878	6.34449	9.63146	5.49399	0
	Gld2	3.87001	0	29.9615	35.8093	19.1675	31.4084	3.34751	32.1323	39.2958	31.8406	30.4965	18.9065	38.7772	21.1483	24.8813	25.6386	13.9152
	gom	2.90251	0	0.88122	1.91835	2.73822	1.30868	0	1.56743	1.4554	3.35165	1.90603	0.756262	6.1691	1.05742	3.21049	1.83133	0.92768
	Grx-1	3.87001	0	0	0	0	0	6.69503	0	1.4554	1.67582	0	0	0	0	0	0	0
	gskt	2.90251	5.21278	0.88122	0.639451	0	2.61737	0	1.56743	1.4554	3.35165	0	1.51252	2.6439	2.11483	1.60524	1.83133	1.85536
	hale	2.90251	0	0.88122	0	0	1.30868	0	0	0	0.837912	0	0	0	0	0	0	0
	h-cup	0.967502	0	0	1.2789	0	0.654342	0	0	0	2.51373	0.953015	0	0.881299	2.11483	0	1.22089	0.92768
	Hsc70-2	10.6425	7.81917	5.28732	7.67341	4.5637	7.19777	0	4.70229	7.27701	10.8929	11.4362	7.56262	5.2878	4.22966	5.61835	4.88355	6.49376
	Hsp60B	3.87001	0	0.88122	0	0	0.654342	10.0425	0	0	1.67582	0	0	2.6439	0	0.802622	1.22089	0
	Hsp60C	13.545	0	4.4061	0	0.91274	1.30868	6.69503	0	1.4554	5.86538	0.953015	0.756262	8.81299	2.11483	0.802622	1.83133	0
	hubl	0	0	0.88122	5.75506	1.82548	8.50645	6.69503	0	0	1.67582	6.67111	1.51252	7.9317	1.05742	4.81573	2.44177	0.92768
	hydra	7.74002	2.60639	1.76244	3.19725	4.5637	1.30868	3.34751	3.13486	2.9108	5.86538	3.81206	4.53757	5.2878	2.11483	4.81573	1.83133	0
	I-t	6.77252	0	0.88122	0	0	0	0	0.783714	0	3.35165	0.953015	0	0	1.05742	2.40787	1.22089	0
	janB	4.83751	0	5.28732	1.91835	0	1.30868	0	3.91857	8.73241	3.35165	4.76508	6.05009	2.6439	1.05742	4.01311	0	3.71072
	Jon25Biii	0.967502	18.2447	0	0	10.9529	3.27171	6.69503	1.56743	1.4554	0.837912	0.953015	2.26878	0.881299	1.05742	0	6.10443	10.2045
	Jon44E	0	0	0	0	2.73822	0.654342	0	0.783714	0	1.67582	0.953015	1.51252	0	1.05742	0.802622	0	0.92768
	Jon65Ai	0.967502	7.81917	0.88122	1.2789	312.157	1.96303	16.7376	3.13486	2.9108	0.837912	2.85905	2.26878	4.4065	0	0	1.22089	23.192
	Jon65Aii	0	10.4256	0	1.2789	255.567	3.27171	60.2552	0	0	0	0	0.756262	0	0	0.802622	0	2.78304
	Jon66Ci	0.967502	36.4895	2.64366	2.5578	344.103	5.23474	6.69503	4.70229	7.27701	4.18956	5.71809	6.80635	3.5252	5.28708	1.60524	0.610443	19.4813
	Jon66Cii	0	0	0	0	124.133	0	0	3.13486	5.82161	0	0.953015	0	0	0	0.802622	0	3.71072
	Jon99Ci	0	2.60639	0.88122	0	153.34	2.61737	0	1.56743	1.4554	0	0	0.756262	0	0	0.802622	0.610443	5.56608
	Jon99Cii	0.967502	20.8511	0	1.2789	44.7243	0.654342	16.7376	1.56743	4.3662	0	0	3.02505	1.7626	0	0	1.22089	3.71072
	Jon99Fi	0.967502	5.21278	6.16854	0	319.459	9.16079	6.69503	2.35114	1.4554	2.51373	0.953015	6.80635	2.6439	1.05742	0.802622	4.88355	11.1322
	Jon99Fii	0	0	0	0	81.2339	1.96303	6.69503	0	0	0.837912	1.90603	0.756262	0	0	0.802622	0.610443	3.71072
	Klp59C	4.83751	2.60639	0	0.639451	0	0	3.34751	0	0	0.837912	0	0.756262	0.881299	0	0	0.610443	0
	Klp59D	4.83751	0	0.88122	0	0	0.654342	0	0	0	1.67582	0.953015	0.756262	3.5252	0	0	1.83133	0.92768
	loopin-1	30.9601	5.21278	13.2183	11.5101	1.82548	11.7782	6.69503	5.486	4.3662	21.7857	5.71809	5.29383	21.1512	3.17225	3.21049	2.44177	2.78304
	LysS	3.87001	977.397	2.64366	3.83671	10.0401	0.654342	20028.2	6.26971	0	0	20.9663	4.53757	3.5252	4.22966	4.01311	0.610443	2.78304
	Mal-A1	61.9201	172.022	0	9.59176	0	0	435.177	0.783714	0	0.837912	1.90603	0.756262	0	1.05742	0	0	0.92768
	Mal-A3	0	2.60639	0.88122	0.639451	0	1.96303	6.69503	0	0	0	1.90603	1.51252	0	0	0	1.83133	1.85536
	Mal-A4	5.80501	31.2767	7.93098	3.83671	3.65096	3.92605	36.8226	0.783714	2.9108	1.67582	2.85905	3.78131	0.881299	3.17225	1.60524	3.66266	4.6384
	Menl-1	0	0	0	0	0	0	0	0	0	0	0	0	0	0	0	0	0
	Menl-2	0	0	0	0	0	0	0	0	0	0	0	0	0	0	0	0	0
	ms(2)35Ci	1.935	0	0.88122	0	0	0.654342	0	0	0	0.837912	0.953015	0.756262	0.881299	0	0	0	0
	Mst33A	3.87001	0	3.52488	0	2.73822	2.61737	0	0.783714	0	8.37912	0	0.756262	11.4569	4.22966	4.01311	1.83133	0.92768
	Mst35Ba	3.87001	0	0	0	0.91274	0	0	0	0	0.837912	0	0	0.881299	0	0	1.22089	0
	Mst35Bb	4.83751	0	2.64366	0	0	0	0	0	0	5.86538	0	0	2.6439	2.11483	0	1.83133	0
	Mst77F	19.35	0	7.93098	8.31286	4.5637	3.27171	3.34751	3.91857	4.3662	24.2994	0.953015	2.26878	10.5756	9.51674	4.01311	11.5984	3.71072
	Mst77Y-16Psi	0	0	0	0	0.91274	0.654342	0	0.783714	1.4554	0.837912	1.90603	0	0.881299	0	0.802622	0	0
	Mst84Da	0	0	0	0	0	0	0	0	0	0	0	0	0	0	0	0	0
	Mst84Db	14.5125	0	4.4061	1.2789	0	0	10.0425	0	0	8.37912	0	0	2.6439	0	0	0.610443	0
	Mst84Dc	6.77252	0	2.64366	0	0	0.654342	3.34751	0	0	1.67582	0	0.756262	0.881299	0	0	0	0
	Mst84Dd	6.77252	0	6.16854	0	0.91274	0.654342	0	0	0	1.67582	0	0	0.881299	0	0	1.22089	0
	Mst87F	26.1226	99.0429	7.04976	1.2789	1.82548	1.96303	63.6028	0	1.4554	10.8929	0.953015	0.756262	4.4065	3.17225	2.40787	0.610443	0.92768
	Mst89B	1.935	0	2.64366	9.59176	6.38918	5.23474	0	8.62086	2.9108	10.8929	4.76508	2.26878	9.69429	2.11483	8.02622	3.05222	3.71072
	Mst98Ca	19.35	0	5.28732	0	0	0	0	0	0	13.4066	0	0.756262	7.0504	2.11483	0	1.22089	0
	Mst98Cb	4.83751	0	5.28732	0	0	0	3.34751	0	0	6.70329	0	0	2.6439	1.05742	0	0.610443	0
	Muc30E	1.935	0	0	1.2789	0.91274	0	0	3.13486	0	4.18956	2.85905	1.51252	5.2878	0	2.40787	3.66266	0.92768
	nsr	2.90251	0	3.52488	0	0.91274	1.96303	0	1.56743	0	0	0.953015	0.756262	3.5252	1.05742	1.60524	1.22089	0
	ocn	13.545	0	5.28732	0	0	1.30868	0	0.783714	0	13.4066	0.953015	1.51252	7.0504	1.05742	0.802622	0.610443	0
	Pebp1	14.5125	158.99	6.16854	3.19725	4.5637	3.27171	1054.47	3.91857	1.4554	2.51373	0	4.53757	2.6439	6.34449	2.40787	6.10443	3.71072
	Pglym87	10.6425	7.81917	2.64366	1.2789	6.38918	3.27171	6.69503	1.56743	1.4554	4.18956	4.76508	4.53757	2.6439	3.17225	1.60524	1.83133	3.71072
	PGRP-SC1b	0	0	0	0	0	0	0	1.56743	0	0	0	0	0	0	0	0	0
	Pif2	3.87001	0	0.88122	1.2789	0.91274	1.96303	0	0	0	2.51373	1.90603	0.756262	5.2878	0	2.40787	1.22089	0
	Pka-C2	2.90251	0	0.88122	2.5578	2.73822	1.96303	0	3.13486	0	1.67582	0	2.26878	0	4.22966	0.802622	1.22089	0
	Pkd2	2.90251	0	4.4061	1.2789	3.65096	4.5804	0	2.35114	2.9108	3.35165	2.85905	1.51252	5.2878	3.17225	0.802622	1.83133	1.85536
	Porin2	10.6425	10.4256	11.4559	6.39451	5.47644	5.88908	20.0851	7.05343	10.1878	13.4066	3.81206	8.31888	7.9317	8.45933	8.82884	14.0402	14.8429
	Pp1-13C	0.967502	0	1.76244	28.1358	11.8656	26.1737	0	3.91857	1.4554	3.35165	20.9663	7.56262	28.2016	14.8038	16.8551	15.8715	3.71072
	Ppm1	0.967502	2.60639	0.88122	3.19725	0.91274	4.5804	0	1.56743	0	3.35165	3.81206	0	6.1691	3.17225	2.40787	3.05222	0.92768
	PPYR1	1.935	0	0.88122	0	0	0	0	0	0	0.837912	0	0.756262	0	0	0	0	0
	Prosalpha6T	0.967502	2.60639	0	0	0	0	0	0	0	1.67582	0	0.756262	0	0	0	0	0
	Prosbeta2R2	0	2.60639	4.4061	1.2789	1.82548	0	6.69503	2.35114	2.9108	0.837912	1.90603	1.51252	3.5252	1.05742	0	2.44177	1.85536
	Prosbeta5R	1.935	0	0.88122	0	0	0	3.34751	0	0	0.837912	0	0	0	1.05742	0.802622	0	0
	Rbp4	21.2851	44.3087	392.143	223.168	228.185	204.809	30.1276	290.758	470.095	411.415	190.603	160.327	207.987	338.373	297.773	269.205	257.895
	Rcd7	15.48	2.60639	32.6051	48.5983	35.5969	35.9888	0	34.4834	30.5634	48.5989	53.3688	38.5693	46.7089	35.9521	36.118	39.0684	35.2518
	rha	7.74002	0	7.93098	10.2312	10.0401	10.4695	0	12.5394	8.73241	11.7308	14.2952	6.05009	15.8634	5.28708	6.42098	9.15665	8.34912
	robl22E	1.935	0	0	0.639451	0	0	0	0.783714	0	1.67582	0.953015	0	0	0	0	1.22089	0
	robl62A	8.70752	0	3.52488	7.67341	19.1675	7.19777	0	3.91857	1.4554	13.4066	7.62412	11.3439	19.3886	8.45933	16.8551	11.5984	2.78304
	RpL22-like	35.7976	15.6383	3.52488	3.19725	2.73822	3.92605	30.1276	6.26971	4.3662	4.18956	2.85905	2.26878	1.7626	4.22966	0.802622	3.66266	2.78304
	RpL37b	0.967502	2.60639	0.88122	1.2789	1.82548	0	0	1.56743	1.4554	2.51373	0	0.756262	0	2.11483	0	0	1.85536
	Rpn12R	1.935	0	0	0.639451	0.91274	2.61737	0	0.783714	2.9108	2.51373	0	2.26878	3.5252	1.05742	1.60524	0.610443	0
	RpS10a	5.80501	18.2447	7.93098	5.75506	4.5637	1.96303	30.1276	5.486	1.4554	5.86538	3.81206	6.05009	9.69429	6.34449	1.60524	5.49399	9.2768
	Rpt4R	3.87001	0	1.76244	1.2789	0	0	0	0.783714	0	0.837912	0.953015	0	2.6439	0	1.60524	1.22089	0
	Rpt6R	86.1077	86.0109	126.896	90.1626	87.6231	73.2863	83.6878	85.4249	110.611	156.689	121.986	107.389	89.0112	75.0765	65.0124	72.0323	124.309
	sa	2.90251	0	0	4.47616	0	0.654342	0	0	1.4554	0.837912	0	1.51252	0	0	0.802622	0.610443	1.85536
	schuy	0	0	2.64366	0	0	0.654342	0	0	0	0.837912	0	0.756262	0.881299	0	0	0.610443	0
	sinah	3.87001	0	2.64366	4.47616	0.91274	1.30868	3.34751	3.13486	1.4554	6.70329	3.81206	0.756262	2.6439	1.05742	2.40787	3.05222	1.85536
	SIP2	13.545	0	5.28732	10.2312	5.47644	7.19777	0	3.91857	0	15.0824	9.53015	6.80635	20.2699	24.3206	22.4734	19.5342	0.92768
	skpC	0	2.60639	0.88122	1.2789	0.91274	3.27171	10.0425	4.70229	1.4554	1.67582	1.90603	3.02505	0.881299	0	1.60524	3.05222	1.85536
	S-Lap1	50.3101	2.60639	30.8427	26.8569	22.8185	37.2975	20.0851	20.3766	16.0094	68.7087	29.5435	24.9566	41.4211	15.8612	26.4865	20.7551	15.7706
	S-Lap2	36.7651	0	5.28732	1.91835	2.73822	3.92605	3.34751	3.91857	0	20.1099	4.76508	3.78131	11.4569	2.11483	6.42098	5.49399	5.56608
	S-Lap3	22.2526	0	6.16854	0.639451	1.82548	1.96303	0	0	0	22.6236	1.90603	0.756262	14.1008	0	2.40787	1.22089	0
	S-Lap4	45.4726	2.60639	6.16854	0	0.91274	0.654342	0	0.783714	0	20.1099	1.90603	1.51252	14.1008	2.11483	0.802622	0.610443	0
	S-Lap5	0	0	4.4061	4.47616	2.73822	5.23474	6.69503	5.486	0	4.18956	5.71809	6.05009	5.2878	0	4.01311	3.66266	0.92768
	S-Lap7	30.9601	7.81917	3.52488	0.639451	0	3.27171	0	0	0	10.0549	3.81206	3.78131	13.2195	1.05742	2.40787	1.22089	0
	S-Lap8	22.2526	0	5.28732	1.2789	3.65096	3.92605	6.69503	1.56743	0	13.4066	5.71809	5.29383	8.81299	5.28708	3.21049	3.66266	0.92768
	soti	7.74002	0	6.16854	0.639451	1.82548	4.5804	0	7.05343	4.3662	10.0549	4.76508	3.02505	6.1691	3.17225	3.21049	4.2731	3.71072
	sowi	1.935	0	2.64366	0	0	0	3.34751	0	0	3.35165	0	0	0.881299	0	2.40787	0.610443	0
	spaw	3.87001	0	1.76244	10.8707	5.47644	11.1238	3.34751	3.13486	0	5.02747	4.76508	3.78131	18.5073	3.17225	6.42098	5.49399	2.78304
	Ssl	0	0	0	0	0	0	0	0	0	1.67582	0	1.51252	0.881299	0	0	0	0
	ssp5	4.83751	0	1.76244	0	0	2.61737	0	0	0	6.70329	1.90603	0.756262	3.5252	1.05742	2.40787	0.610443	0
	Tektin-A	2.90251	0	0	0	0	0	0	0	0	1.67582	0	0	0.881299	2.11483	0.802622	0	0
	Tektin-C	4.83751	2.60639	6.16854	10.8707	8.21466	11.1238	6.69503	7.83714	11.6432	12.5687	7.62412	7.56262	7.9317	10.5742	11.2367	1.83133	8.34912
	tilB	8.70752	13.032	42.2985	86.3259	63.8918	59.5452	3.34751	51.7251	36.385	82.1153	80.0533	48.4007	76.6731	45.4689	36.9206	35.4057	40.8179
	Tim17b1	3.87001	2.60639	4.4061	35.1698	21.9058	31.4084	6.69503	5.486	0	2.51373	19.0603	8.31888	33.4894	14.8038	17.6577	26.8595	0.92768
	Tim17b2	2.90251	0	1.76244	0	0	0.654342	0	0	0	0.837912	0	0	0	0	0.802622	0	0.92768
	tobi	35.7976	26.0639	7.04976	68.4213	17.3421	23.5563	26.7801	7.83714	7.27701	21.7857	18.1073	11.3439	15.8634	11.6316	5.61835	5.49399	12.9875
	tomboy20	0.967502	0	3.52488	1.91835	1.82548	0.654342	0	0	0	5.02747	0.953015	0	1.7626	1.05742	1.60524	0.610443	0
	Tpl94D	6.77252	0	1.76244	1.2789	0	1.96303	0	0	0	5.86538	0	0.756262	2.6439	1.05742	0	0.610443	0
	Trf4-2	26.1226	18.2447	27.3178	18.5441	14.6038	18.9759	30.1276	18.0254	13.0986	19.272	16.2013	13.6127	17.626	14.8038	16.0524	25.6386	20.409
	TrxT	14.5125	2.60639	15.862	10.2312	10.9529	8.50645	0	5.486	11.6432	10.0549	7.62412	5.29383	6.1691	5.28708	8.82884	7.93576	10.2045
	Tsp29Fa	1.935	20.8511	0	9.59176	69.3683	0	1054.47	0.783714	0	0	5.71809	0.756262	1.7626	1.05742	4.01311	2.44177	4.6384
	Tsp33B	0	0	0.88122	0	0	0.654342	3.34751	1.56743	0	1.67582	0	0.756262	1.7626	0	0	0	0
	Tsp42Ec	2.90251	7.81917	1.76244	5.11561	3.65096	0.654342	87.0353	0.783714	1.4554	1.67582	0	1.51252	1.7626	2.11483	1.60524	0.610443	0
	TTLL3B	8.70752	0	15.862	19.823	8.21466	13.7412	0	25.0789	21.831	22.6236	20.9663	16.6378	27.3203	14.8038	6.42098	14.6506	12.0598
	ttm2	11.61	0	16.7432	50.5166	41.0733	26.1737	3.34751	21.944	16.0094	55.3022	40.9796	31.763	32.6081	13.7464	17.6577	26.8595	27.8304
	Twdlalpha	2.90251	2.60639	3.52488	5.11561	1.82548	2.61737	3.34751	3.91857	2.9108	4.18956	2.85905	1.51252	6.1691	3.17225	4.01311	2.44177	4.6384
	Vha14-2	0	0	0.88122	6.39451	2.73822	5.23474	0	1.56743	0	2.51373	2.85905	1.51252	3.5252	3.17225	2.40787	2.44177	0.92768
	Vha68-3	4.83751	2.60639	2.64366	3.83671	3.65096	2.61737	3.34751	3.13486	1.4554	4.18956	1.90603	1.51252	4.4065	4.22966	1.60524	3.66266	0.92768
	w-cup	10.6425	0	3.52488	6.39451	6.38918	4.5804	0	5.486	1.4554	9.21703	9.53015	7.56262	19.3886	6.34449	6.42098	5.49399	0.92768
	whip	1.935	0	0.88122	5.11561	2.73822	2.61737	0	2.35114	0	3.35165	1.90603	3.02505	10.5756	2.11483	2.40787	1.83133	1.85536
	ZnT35C	3.87001	13.032	13.2183	13.4285	15.5166	11.1238	36.8226	6.26971	10.1878	15.9203	10.4832	13.6127	16.7447	12.689	17.6577	12.8193	12.9875
